# Supplementary material for: Systemic Induction of NO-, Redox-, and cGMP Signaling in the Pumpkin Extrafascicular Phloem upon Local Leaf Wounding
Source: Front Plant Sci. 2016 Feb 12;7:154. doi: 10.3389/fpls.2016.00154 (PMC4751408; doi:10.3389/fpls.2016.00154)
Supplement: Supplemental Table 1 — Identification of candidate S-nitrosylated proteins in EFP latex. [file DataSheet1.XLS]

## Sheet: Sheet1
Supplemental Table 1| Identification of candidate S-nitrosylated proteins in EFP latex
Cut band	Peptides	Protein identification by searching against NCBI_plant database
~15 kD	NAGPDPIWNEK	gi|25090875|sp|Q9ZT46|PP16B_CUCMA 16 kDa phloem protein 2	gi|25090878|sp|Q9ZT47|PP16A_CUCMA 16 kDa phloem protein 1
~15 kD	FLVEYPGSGGDFHILFK	gi|25090875|sp|Q9ZT46|PP16B_CUCMA 16 kDa phloem protein 2	gi|25090878|sp|Q9ZT47|PP16A_CUCMA 16 kDa phloem protein 1
~15 kD	GLQALDPLNKPIDPYAEINFK	gi|25090875|sp|Q9ZT46|PP16B_CUCMA 16 kDa phloem protein 2	gi|25090878|sp|Q9ZT47|PP16A_CUCMA 16 kDa phloem protein 1
~15 kD	FLVEYPGSGGDFHILFK	gi|25090875|sp|Q9ZT46|PP16B_CUCMA 16 kDa phloem protein 2	gi|25090878|sp|Q9ZT47|PP16A_CUCMA 16 kDa phloem protein 1
~16 kD	PDPIQNEKFK	gi|25090875|sp|Q9ZT46|P16B_CUCMA 16 kDa phloem protein 2	gi|25090878|sp|Q9ZT47|PP16A_CUCMA 16 kDa phloem protein 1
~16 kD	DGDDYIGDVK	gi|25090875|sp|Q9ZT46|P16B_CUCMA 16 kDa phloem protein 2	gi|25090878|sp|Q9ZT47|PP16A_CUCMA 16 kDa phloem protein 1
~16 kD	DGDDYIGDVK	gi|25090875|sp|Q9ZT46|P16B_CUCMA 16 kDa phloem protein 2	gi|25090878|sp|Q9ZT47|PP16A_CUCMA 16 kDa phloem protein 1
~16 kD	YPGSGGDFHILFK	gi|25090875|sp|Q9ZT46|P16B_CUCMA 16 kDa phloem protein 2	gi|25090878|sp|Q9ZT47|PP16A_CUCMA 16 kDa phloem protein 1
~16 kD	NKPIDPYAEINFKGQER	gi|25090875|sp|Q9ZT46|P16B_CUCMA 16 kDa phloem protein 2	gi|25090878|sp|Q9ZT47|PP16A_CUCMA 16 kDa phloem protein 1
~16 kD	NAGPNPIWNEKFK	gi|25090875|sp|Q9ZT46|P16B_CUCMA 16 kDa phloem protein 2	gi|25090878|sp|Q9ZT47|PP16A_CUCMA 16 kDa phloem protein 1
~16 kD	GLQAHDPLNKPINPYAEINFK	gi|25090875|sp|Q9ZT46|P16B_CUCMA 16 kDa phloem protein 2	gi|25090878|sp|Q9ZT47|PP16A_CUCMA 16 kDa phloem protein 1
~16 kD	YPGSGGDFHILFK	gi|25090875|sp|Q9ZT46|P16B_CUCMA 16 kDa phloem protein 2	gi|25090878|sp|Q9ZT47|PP16A_CUCMA 16 kDa phloem protein 1
~16 kD	VMDHDAIDGDNYIGDVK	gi|25090875|sp|Q9ZT46|P16B_CUCMA 16 kDa phloem protein 2	gi|25090878|sp|Q9ZT47|PP16A_CUCMA 16 kDa phloem protein 1
~16 kD	YPGSGGDFHILFK	gi|25090875|sp|Q9ZT46|P16B_CUCMA 16 kDa phloem protein 2	gi|25090878|sp|Q9ZT47|PP16A_CUCMA 16 kDa phloem protein 1
~16 kD	AHDPLNKPIDPYAEINFK	gi|25090875|sp|Q9ZT46|P16B_CUCMA 16 kDa phloem protein 2	gi|25090878|sp|Q9ZT47|PP16A_CUCMA 16 kDa phloem protein 1
~17 kD	NAGPNPLWDEK	gi|25090878|sp|Q9ZT47|PP16A_CUCMA 16 kDa phloem protein 1	gi|25090875|sp|Q9ZT46|P16B_CUCMA 16 kDa phloem protein 2
~17 kD	DGDDYIGDVK	gi|25090875|sp|Q9ZT46|P16B_CUCMA 16 kDa phloem protein 2	gi|25090878|sp|Q9ZT47|PP16A_CUCMA 16 kDa phloem protein 1
~17 kD	YPGSGGDFHILFK	gi|25090875|sp|Q9ZT46|P16B_CUCMA 16 kDa phloem protein 2	gi|25090878|sp|Q9ZT47|PP16A_CUCMA 16 kDa phloem protein 1
~17 kD	VEAVDEENNK	gi|5762258|dbj|BAA83470.1| Csf-2 [Cucumis sativus]
~17 kD	YAVYDFD	gi|7267407|emb|CAB80877.1| putative actin-depolymerizing factor [Arabidopsis thaliana]
~17 kD	VFFDFTIGGKGPAR	gi|53792605|dbj|BAD53620.1| putative cyclophilin [Oryza sativa (japonica cultivar-group)]
~17 kD	GLQAHDPLNKPINPYAEINFK	gi|25090875|sp|Q9ZT46|P16B_CUCMA 16 kDa phloem protein 2	gi|25090878|sp|Q9ZT47|PP16A_CUCMA 16 kDa phloem protein 1
~26 kD	NADVALHYPSFLK	gi|18069|emb|CAA78979.1| dimeric phloem specific lectin PP2 [Cucurbita maxima]
~26 kD	SIAWIEDKR	gi|18069|emb|CAA78979.1| dimeric phloem specific lectin PP2 [Cucurbita maxima]
~26 kD	DVALHYPSFLK	gi|18069|emb|CAA78979.1| dimeric phloem specific lectin PP2 [Cucurbita maxima]
~26 kD	SNSNWYFIFAR	gi|18069|emb|CAA78979.1| dimeric phloem specific lectin PP2 [Cucurbita maxima]
~26 kD	LYDQLVAGILLNK	gi|18069|emb|CAA78979.1| dimeric phloem specific lectin PP2 [Cucurbita maxima]
~26 kD	NADVALHYPSFLK	gi|18069|emb|CAA78979.1| dimeric phloem specific lectin PP2 [Cucurbita maxima]
~26 kD	VYEVALQVQLNGR	gi|18069|emb|CAA78979.1| dimeric phloem specific lectin PP2 [Cucurbita maxima]
~26 kD	VYEVALQVQLNSR	gi|18069|emb|CAA78979.1| dimeric phloem specific lectin PP2 [Cucurbita maxima]
~31 kD	LEFELQDVAR	gi|14582160|gb|AAK69398.1| cytochrome b5 reductase PP36 [Cucurbita maxima]
~31 kD	SLIFANVSADDILLK	gi|14582160|gb|AAK69398.1| cytochrome b5 reductase PP36 [Cucurbita maxima]
~33 kD	VVLVDNADFQK	gi|4126809|dbj|BAA36759.1| glyoxalase I [Oryza sativa (japonica cultivar-group)]
~33 kD	DPDGYLFELIQR	gi|4126809|dbj|BAA36759.1| glyoxalase I [Oryza sativa (japonica cultivar-group)]
~33 kD	GNAYAQVAIGTDDVYK	gi|4126809|dbj|BAA36759.1| glyoxalase I [Oryza sativa (japonica cultivar-group)]
~36 kD	AVGLGCVDLVALSGAHTFGR	gi|38373428|gb|AAR19041.1| netting associated peroxidase [Cucumis melo]
~36 kD	ANFDPTTPDVFDKNY	gi|38373428|gb|AAR19041.1| netting associated peroxidase [Cucumis melo]
~36 kD	DANLASPFETLVQLK	gi|38373428|gb|AAR19041.1| netting associated peroxidase [Cucumis melo]
~36 kD	LFSTPGADTIPSVDSFADR	gi|38373428|gb|AAR19041.1| netting associated peroxidase [Cucumis melo]
~42 kD	LDSEPGFIDR	gi|9937311|gb|AAG02411.1| phloem serpin-1 [Cucurbita maxima]
~42 kD	AFIEVDEEGTK	gi|9937311|gb|AAG02411.1| phloem serpin-1 [Cucurbita maxima]
~42 kD	DFYLIDGSSVK	gi|9937311|gb|AAG02411.1| phloem serpin-1 [Cucurbita maxima]
~42 kD	DQYVAVFDGFK	gi|9937311|gb|AAG02411.1| phloem serpin-1 [Cucurbita maxima]
~42 kD	YFFLPDR	gi|9937311|gb|AAG02411.1| phloem serpin-1 [Cucurbita maxima]
~42 kD	ALPYSQGPDPR	gi|9937311|gb|AAG02411.1| phloem serpin-1 [Cucurbita maxima]
~42 kD	PFMSGEKDQYVAVFDGFK	gi|9937311|gb|AAG02411.1| phloem serpin-1 [Cucurbita maxima]
~42 kD	APFFSGEKDQYVAVFDGFK	gi|9937311|gb|AAG02411.1| phloem serpin-1 [Cucurbita maxima]
~42 kD	FSFYFFLPDRK	gi|9937311|gb|AAG02411.1| phloem serpin-1 [Cucurbita maxima]
~42 kD	SSFQQVVDKYYK	gi|9937311|gb|AAG02411.1| phloem serpin-1 [Cucurbita maxima]
~42 kD	AAWQQAFDASITMK	gi|9937311|gb|AAG02411.1| phloem serpin-1 [Cucurbita maxima]
~42 kD	ANEVISEVNSWVEK	gi|9937311|gb|AAG02411.1| phloem serpin-1 [Cucurbita maxima]
~42 kD	VLFSTPGADTIEIVNR	gi|3927894|emb|CAA76680.1| peroxidase [Cucurbita pepo]
~42 kD	LPNIV	gi|3927894|emb|CAA76680.1| peroxidase [Cucurbita pepo]
~42 kD	AAASSAVTVGIVSLPINR	gi|9937311|gb|AAG02411.1| phloem serpin-1 [Cucurbita maxima]
~42 kD	VESPVAQNLR	gi|9937311|gb|AAG02411.1| phloem serpin-1 [Cucurbita maxima]
~42 kD	LAFVNGVWIDQSLSLK	gi|9937311|gb|AAG02411.1| phloem serpin-1 [Cucurbita maxima]
~42 kD	VNFDPTTPDTFDKNYYTNLQANR	gi|3927894|emb|CAA76680.1| peroxidase [Cucurbita pepo]
~42 kD	SNSIDNLNAFASHIIDK	gi|9937311|gb|AAG02411.1| phloem serpin-1 [Cucurbita maxima]
~42 kD	DGLASLIEKLDSEPGFIDR	gi|9937311|gb|AAG02411.1| phloem serpin-1 [Cucurbita maxima]
~42 kD	EILPAGSVGSSTQLVLANALYFK	gi|9937311|gb|AAG02411.1| phloem serpin-1 [Cucurbita maxima]
~42 kD	VLFSTPGADTIEIVNR	gi|3927894|emb|CAA76680.1| peroxidase [Cucurbita pepo]
~42 kD	LGLVLPFTEGGLLGFVESPVAQNLR	gi|9937311|gb|AAG02411.1| phloem serpin-1 [Cucurbita maxima]
~60 kD	WDLYTHQ	gi|10998338|gb|AAG25897.1| silverleaf whitefly-induced protein 3 [Cucurbita pepo]
~60 kD	DVAVDQLHR	gi|10998338|gb|AAG25897.1| silverleaf whitefly-induced protein 3 [Cucurbita pepo]
~60 kD	FGLLYLDFLNDLK	gi|10998338|gb|AAG25897.1| silverleaf whitefly-induced protein 3 [Cucurbita pepo]
~60 kD	YITENGYFDYDSP	gi|10998338|gb|AAG25897.1| silverleaf whitefly-induced protein 3 [Cucurbita pepo]
~60 kD	EYYNNLIDDMLSK	gi|10998338|gb|AAG25897.1| silverleaf whitefly-induced protein 3 [Cucurbita pepo]
~60 kD	IEYYNNLID	gi|10998338|gb|AAG25897.1| silverleaf whitefly-induced protein 3 [Cucurbita pepo]
~60 kD	DFLGVNYYTSNYAK	gi|10998338|gb|AAG25897.1| silverleaf whitefly-induced protein 3 [Cucurbita pepo]
~60 kD	FLFGAASSAYQYEGGLSEK	gi|10998338|gb|AAG25897.1| silverleaf whitefly-induced protein 3 [Cucurbita pepo]
~75 kD	LGEYGFQALIVR	no hit
~75 kD	DAFLGSFLYEYSR	no hit
~75 kD	KVPQVSTPTLVEVSR	no hit
~76 kD	LSSPATWRK	low quality spectra
~76 kD	PLGTFLTNRR	low quality spectra
~76 kD	LEDSPFLYMYWK	low quality spectra
~100 kD	VATVSLPR	no hit
~140 kD	LSSPATWRK	low quality spectra
~140 kD	ALD	low quality spectra
~140 kD	LGGVVDSL	no hit
~140 kD	LPNVQV	low quality spectra
~140 kD	YLEVY	low quality spectra
~140 kD	PPFHLEYK	low quality spectra
