# Supplementary material for: Systemic Induction of NO-, Redox-, and cGMP Signaling in the Pumpkin Extrafascicular Phloem upon Local Leaf Wounding
Source: Front Plant Sci. 2016 Feb 12;7:154. doi: 10.3389/fpls.2016.00154 (PMC4751408; doi:10.3389/fpls.2016.00154)
Supplement: Supplemental Table 2 — Identification of candidate tyrosine nitrated proteins in EFP latex. [file DataSheet2.XLS]

## Sheet: Sheet1
Supplemental Table 2| Identification of candidate tyrosine nitrated proteins in EFP latex
Cut band	Peptides	Protein identification by searching against NCBI_plant database
~16 kD	GLQAHDPLNKPIDPYAEINFK	gi|25090875|sp|Q9ZT46|PP16B_CUCMA 16 kDa phloem protein 2	gi|25090878|sp|Q9ZT47|PP16A_CUCMA 16 kDa phloem protein 1
~16 kD	NAGPNPLWDEK	gi|25090875|sp|Q9ZT46|PP16B_CUCMA 16 kDa phloem protein 2	gi|25090878|sp|Q9ZT47|PP16A_CUCMA 16 kDa phloem protein 1
~16 kD	FLAEYPGSGGDFHILFK	gi|25090875|sp|Q9ZT46|PP16B_CUCMA 16 kDa phloem protein 2	gi|25090878|sp|Q9ZT47|PP16A_CUCMA 16 kDa phloem protein 1
~16 kD	VMDHDAIDGDDYIGDVK	gi|25090875|sp|Q9ZT46|PP16B_CUCMA 16 kDa phloem protein 2	gi|25090878|sp|Q9ZT47|PP16A_CUCMA 16 kDa phloem protein 1
~16 kD	FADENFIKK	gi|53792605|dbj|BAD53620.1| putative cyclophilin [Oryza sativa (japonica cultivar-group)]
~16 kD	HVVFGQVVEGMNVVK	gi|53792605|dbj|BAD53620.1| putative cyclophilin [Oryza sativa (japonica cultivar-group)]
~16 kD	TSKPVVIADCGQLS	gi|53792605|dbj|BAD53620.1| putative cyclophilin [Oryza sativa (japonica cultivar-group)]
~16 kD	AIDFLQR	gi|1753099|gb|AAC12676.1| phloem filament protein [Cucurbita maxima]
~16 kD	VPFVQEVSK	gi|1753099|gb|AAC12676.1| phloem filament protein [Cucurbita maxima]
~16 kD	AIDFLGR	gi|1753099|gb|AAC12676.1| phloem filament protein [Cucurbita maxima]
~26 kD	NADVALHYPSFLK	gi|18069|emb|CAA78979.1| dimeric phloem specific lectin PP2 [Cucurbita maxima]
~26 kD	YIFDKK	gi|18069|emb|CAA78979.1| dimeric phloem specific lectin PP2 [Cucurbita maxima]
~26 kD	SNSNWYFIFAR	gi|18069|emb|CAA78979.1| dimeric phloem specific lectin PP2 [Cucurbita maxima]
~26 kD	ALSIAWIEDK	gi|18069|emb|CAA78979.1| dimeric phloem specific lectin PP2 [Cucurbita maxima]
~26 kD	ALSIAWIEDKR	gi|18069|emb|CAA78979.1| dimeric phloem specific lectin PP2 [Cucurbita maxima]
~26 kD	ASGWNAPLNIELK	gi|18069|emb|CAA78979.1| dimeric phloem specific lectin PP2 [Cucurbita maxima]
~26 kD	VIPNFMCQGGDFTAGNGTGGESIYGAK	gi|53792605|dbj|BAD53620.1| putative cyclophilin [Oryza sativa (japonica cultivar-group)]
~26 kD	FADENFIK	gi|53792605|dbj|BAD53620.1| putative cyclophilin [Oryza sativa (japonica cultivar-group)]
~26 kD	FADENFIKK	gi|53792605|dbj|BAD53620.1| putative cyclophilin [Oryza sativa (japonica cultivar-group)]
~26 kD	IPDVSGHcVQEVAK	gi|1753099|gb|AAC12676.1| phloem filament protein [Cucurbita maxima]
~26 kD	SLLYEALVFEEKPK	gi|1753099|gb|AAC12676.1| phloem filament protein [Cucurbita maxima]
~26 kD	VPFVQEVSK	gi|1753099|gb|AAC12676.1| phloem filament protein [Cucurbita maxima]
~60 kD	SAENQAYYVLGHK	gi|20453013|gb|AAL68971.1| phloem calmodulin-like-domain protein kinase PCPK1 [Cucurbita maxima]
~60 kD	ALDPAVLSR	gi|20453013|gb|AAL68971.1| phloem calmodulin-like-domain protein kinase PCPK1 [Cucurbita maxima]
~60 kD	VIAESLSEEEIAGLR	gi|20453013|gb|AAL68971.1| phloem calmodulin-like-domain protein kinase PCPK1 [Cucurbita maxima]
~60 kD	AIDFLGR	gi|1753099|gb|AAC12676.1| phloem filament protein [Cucurbita maxima]
~95 kD	IPDVSGHCVQEVAK	gi|1753099|gb|AAC12676.1| phloem filament protein [Cucurbita maxima]
~95 kD	LAVEQFNVQHGHSLK	gi|1753099|gb|AAC12676.1| phloem filament protein [Cucurbita maxima]
~95 kD	AIDFLQR	gi|1753099|gb|AAC12676.1| phloem filament protein [Cucurbita maxima]
~95 kD	VPFVQEVSK	gi|1753099|gb|AAC12676.1| phloem filament protein [Cucurbita maxima]
~95 kD	NYEAIVLVK	gi|1753099|gb|AAC12676.1| phloem filament protein [Cucurbita maxima]
~95 kD	ILESFK	gi|1753099|gb|AAC12676.1| phloem filament protein [Cucurbita maxima]
~95 kD	VSPGWNQIPDVK	gi|1753099|gb|AAC12676.1| phloem filament protein [Cucurbita maxima]
~95 kD	FIVEQIK	gi|1753099|gb|AAC12676.1| phloem filament protein [Cucurbita maxima]
~95 kD	VIDFLGR	gi|1753099|gb|AAC12676.1| phloem filament protein [Cucurbita maxima]
~95 kD	LDSIIVIVSPEPQEK	gi|1753099|gb|AAC12676.1| phloem filament protein [Cucurbita maxima]
~95 kD	AIDFLGR	gi|1753099|gb|AAC12676.1| phloem filament protein [Cucurbita maxima]
